# Supplementary material for: Endoplasmic Reticulum (ER) Stress Inducible Factor Cysteine-Rich with EGF-Like Domains 2 (Creld2) Is an Important Mediator of BMP9-Regulated Osteogenic Differentiation of Mesenchymal Stem Cells
Source: PLoS One. 2013 Sep 3;8(9):e73086. doi: 10.1371/journal.pone.0073086 (PMC3760886; doi:10.1371/journal.pone.0073086)
Supplement: Table S1 — Top 20 BMP9 up-regulated genes in MSCs. (XLS) [file pone.0073086.s001.xls]

## Sheet: Top 20ups
Supplemental Table 1. Top 20 BMP9 Up-regulated Genes in MSCs
Gene	Accession	GFP		BMP9		Fold Change	P value
		Mean	SE	Mean	SE
growth hormone	BB026315	124.03	12.92	810.26	99.9	6.53	0.019149
Hey1	NM_010423	435.11	46.34	2290.75	431.32	5.26	0.048539
Creld2	AK017880	496.41	73.38	2391.5	377.58	4.82	0.033462
PGS2	M88242	175.85	65.57	823.79	105.91	4.68	0.010546
EST	NM_133874	412.18	64.59	1920.46	254.04	4.66	0.021729
Kctd12	BM220945	346.74	22.58	1558.74	72.7	4.5	0.001782
MLLT7	AB032770	261.83	50.85	1093.34	67.14	4.18	0.000834
Smad7	BF226166	458.67	73.45	1876.23	94.51	4.09	0.000404
Serpine1	NM_008871	1135.43	359.7	4505.38	394.52	3.97	0.003314
Fibromodulin	BB235530	732.75	261.78	2876.14	224.04	3.93	0.003675
Bcat1	X17502	652.23	102.57	2509.69	267.31	3.85	0.011652
Calpain 1	BC026138	710.93	131.89	2575.34	180.76	3.62	0.001655
Mmp11	NM_008606	321.5	57.27	1133.14	175.95	3.52	0.033783
Transthyretin	BC024702	327.72	73.82	1073.14	135.99	3.27	0.015983
Corneodesmosin	BM231053	1516.79	104	4802.71	409.84	3.17	0.011325
Smad6	AF010133	1449.45	204.06	4515.32	197.48	3.12	0.00042
Importin 4a	NM_024267	873.03	163.6	2723.97	325.69	3.12	0.015374
Klf10	NM_013692	316.56	56.15	949.23	54.7	3	0.001284
C1qtnf3	NM_030888	93.96	11.92	279.56	26.55	2.98	0.009835
Tsta3	NM_031201	929.95	78.67	2705.89	198.65	2.91	0.006004
