# Supplementary material for: Endoplasmic Reticulum (ER) Stress Inducible Factor Cysteine-Rich with EGF-Like Domains 2 (Creld2) Is an Important Mediator of BMP9-Regulated Osteogenic Differentiation of Mesenchymal Stem Cells
Source: PLoS One. 2013 Sep 3;8(9):e73086. doi: 10.1371/journal.pone.0073086 (PMC3760886; doi:10.1371/journal.pone.0073086)
Supplement: Table S2 — Primers used for sqPCR, ChIP, siRNA and cloning. (XLS) [file pone.0073086.s002.xls]

## Sheet: Suppl Table 2
Supplemental Table 2. Primers used for sqPCR, ChIP, siRNA and Cloning
Name	Sequence	Use
PP-1	tcacttaaagttcggaaggtcatt	ChIP
	gggatggacctgtcacttagaggc
PP-2	tgcgcataattcctatggtctcag
	gtggtcataggtgccataagaagg
simCreld2-1	aAGGCAAAGTCACAGAGGAAtttt	siRNA
	aTTCCTCTGTGACTTTGCCTtttt
simCreld2-2	aGTGCACAGATATAGATGAAtttt
	aTTCATCTATATCTGTGCACtttt
simCreld2-3	aGCAGTGACTTTGAGTGCAAtttt
	aTTGCACTCAAAGTCACTGCtttt
mouse Creld2	cgcggatccaccatgggcatgcacctgctgcttgcagccgcg	Cloning
	cccaagctttcacaaatcctcacgggagggtggc
Creld2	GCTTCGTGTGCGTGTGTC	sqPCR
	GATGCCCGTCACAAATCC
Osteopontin	CCTCCCGGTGAAAGTGAC
	CTGTGGCGCAAGGAGATT
Osteocalcin	CCTTCATGTCCAAGCAGGA
	GGCGGTCTTCAAGCCATAC
GAPDH	ACCCAGAAGACTGTGGATGG
	CACATTGGGGGTAGGAACAC
